# Supplementary material for: The Italian lichens dataset from the TSB herbarium (University of Trieste)
Source: Biodivers Data J. 2023 Feb 27;11:e96466. doi: 10.3897/BDJ.11.e96466 (PMC10848505; doi:10.3897/BDJ.11.e96466)
Supplement: Supplementary material 1 — Taxa and specimens table [file bdj-11-e96466-s001.txt]

kingdom	phylum	class	order	family	genus	number of specimens	number of taxa
Fungi	Ascomycota	Arthoniomycetes	Arthoniales	Arthoniaceae	Arthonia	324	35
Fungi	Ascomycota	Arthoniomycetes	Arthoniales	Arthoniaceae	Arthothelium	3	1
Fungi	Ascomycota	Arthoniomycetes	Arthoniales	Arthoniaceae	Coniocarpon	15	2
Fungi	Ascomycota	Arthoniomycetes	Arthoniales	Arthoniaceae	Inoderma	6	2
Fungi	Ascomycota	Arthoniomycetes	Arthoniales	Arthoniaceae	Leprantha	2	1
Fungi	Ascomycota	Arthoniomycetes	Arthoniales	Arthoniaceae	Pachnolepia	11	1
Fungi	Ascomycota	Arthoniomycetes	Arthoniales	Arthoniaceae	Reichlingia	1	1
Fungi	Ascomycota	Arthoniomycetes	Arthoniales	Chrysotrichaceae	Chrysothrix	41	3
Fungi	Ascomycota	Arthoniomycetes	Arthoniales	Lecanographaceae	Alyxoria	93	7
Fungi	Ascomycota	Arthoniomycetes	Arthoniales	Lecanographaceae	Lecanographa	9	2
Fungi	Ascomycota	Arthoniomycetes	Arthoniales	Lecanographaceae	Plectocarpon	1	1
Fungi	Ascomycota	Arthoniomycetes	Arthoniales	Lecanographaceae	Zwackhia	6	1
Fungi	Ascomycota	Arthoniomycetes	Arthoniales	Opegraphaceae	Cresponea	1	1
Fungi	Ascomycota	Arthoniomycetes	Arthoniales	Opegraphaceae	Opegrapha	104	13
Fungi	Ascomycota	Arthoniomycetes	Arthoniales	Opegraphaceae	Sparria	1	1
Fungi	Ascomycota	Arthoniomycetes	Arthoniales	Roccellaceae	Bactrospora	24	3
Fungi	Ascomycota	Arthoniomycetes	Arthoniales	Roccellaceae	Dendrographa	35	2
Fungi	Ascomycota	Arthoniomycetes	Arthoniales	Roccellaceae	Dirina	88	6
Fungi	Ascomycota	Arthoniomycetes	Arthoniales	Roccellaceae	Diromma	9	1
Fungi	Ascomycota	Arthoniomycetes	Arthoniales	Roccellaceae	Enterographa	22	4
Fungi	Ascomycota	Arthoniomycetes	Arthoniales	Roccellaceae	Gyrographa	12	2
Fungi	Ascomycota	Arthoniomycetes	Arthoniales	Roccellaceae	Lecanactis	6	1
Fungi	Ascomycota	Arthoniomycetes	Arthoniales	Roccellaceae	Ocellomma	8	1
Fungi	Ascomycota	Arthoniomycetes	Arthoniales	Roccellaceae	Paralecanographa	55	1
Fungi	Ascomycota	Arthoniomycetes	Arthoniales	Roccellaceae	Phacographa	3	2
Fungi	Ascomycota	Arthoniomycetes	Arthoniales	Roccellaceae	Pseudoschismatomma	34	1
Fungi	Ascomycota	Arthoniomycetes	Arthoniales	Roccellaceae	Psoronactis	1	1
Fungi	Ascomycota	Arthoniomycetes	Arthoniales	Roccellaceae	Roccella	99	4
Fungi	Ascomycota	Arthoniomycetes	Arthoniales	Roccellaceae	Schismatomma	16	2
Fungi	Ascomycota	Arthoniomycetes	Arthoniales	Roccellaceae	Syncesia	5	1
Fungi	Ascomycota	Arthoniomycetes	Arthoniales	Roccellographaceae	Roccellographa	3	1
Fungi	Ascomycota	Arthoniomycetes	Lichenostigmatales	Phaeococcomycetaceae	Lichenostigma	9	2
Fungi	Ascomycota	Arthoniomycetes	Lichenostigmatales	Phaeococcomycetaceae	Phaeosporobolus	1	1
Fungi	Ascomycota	Candelariomycetes	Candelariales	Candelariaceae	Candelaria	88	1
Fungi	Ascomycota	Candelariomycetes	Candelariales	Candelariaceae	Candelariella	387	15
Fungi	Ascomycota	Candelariomycetes	Candelariales	Pycnoraceae	Pycnora	2	2
Fungi	Ascomycota	Coniocybomycetes	Coniocybales	Coniocybaceae	Chaenotheca	84	12
Fungi	Ascomycota	Coniocybomycetes	Coniocybales	Coniocybaceae	Sclerophora	9	2
Fungi	Ascomycota	Dothideomycetes	Abrothallales	Abrothallaceae	Abrothallus	2	1
Fungi	Ascomycota	Dothideomycetes	Capnodiales	Cystocoleaceae	Cystocoleus	4	1
Fungi	Ascomycota	Dothideomycetes	Capnodiales	Mycosphaerellaceae	Rhabdospora	1	1
Fungi	Ascomycota	Dothideomycetes	Capnodiales	Mycosphaerellaceae	Sphaerellothecium	4	2
Fungi	Ascomycota	Dothideomycetes	Capnodiales	Mycosphaerellaceae	Sphaerulina	1	1
Fungi	Ascomycota	Dothideomycetes	Capnodiales	Mycosphaerellaceae	Stigmidium	9	6
Fungi	Ascomycota	Dothideomycetes	Capnodiales	Teratosphaeriaceae	Xanthoriicola	3	1
Fungi	Ascomycota	Dothideomycetes	Collemopsidiales	Xanthopyreniaceae	Pyrenocollema	4	1
Fungi	Ascomycota	Dothideomycetes	Collemopsidiales	Xanthopyreniaceae	Zwackhiomyces	2	2
Fungi	Ascomycota	Dothideomycetes	Dothideales	Incertae sedis	Cercidospora	3	3
Fungi	Ascomycota	Dothideomycetes	Dothideales	Incertae sedis	Endococcus	5	3
Fungi	Ascomycota	Dothideomycetes	Eremithallales	Melaspileaceae	Labrocarpon	6	1
Fungi	Ascomycota	Dothideomycetes	Eremithallales	Melaspileaceae	Melaspilea	25	6
Fungi	Ascomycota	Dothideomycetes	Eremithallales	Melaspileaceae	Melaspileella	4	1
Fungi	Ascomycota	Dothideomycetes	Hysteriales	Hysteriaceae	Encephalographa	36	1
Fungi	Ascomycota	Dothideomycetes	Incertae sedis	Incertae sedis	Cyrtidula	1	1
Fungi	Ascomycota	Dothideomycetes	Lichenoconiales	Lichenoconiaceae	Lichenoconium	7	3
Fungi	Ascomycota	Dothideomycetes	Lichenotheliales	Lichenotheliaceae	Lichenothelia	3	1
Fungi	Ascomycota	Dothideomycetes	Monoblastiales	Monoblastiaceae	Acrocordia	116	6
Fungi	Ascomycota	Dothideomycetes	Monoblastiales	Monoblastiaceae	Anisomeridium	7	2
Fungi	Ascomycota	Dothideomycetes	Mytilinidiales	Mytilinidiaceae	Taeniolella	1	1
Fungi	Ascomycota	Dothideomycetes	Patellariales	Patellariaceae	Tryblidaria	12	1
Fungi	Ascomycota	Dothideomycetes	Pleosporales	Arthopyreniaceae	Arthopyrenia	32	5
Fungi	Ascomycota	Dothideomycetes	Pleosporales	Dacampiaceae	Dacampia	21	2
Fungi	Ascomycota	Dothideomycetes	Pleosporales	Dacampiaceae	Eopyrenula	4	1
Fungi	Ascomycota	Dothideomycetes	Pleosporales	Dacampiaceae	Polycoccum	2	4
Fungi	Ascomycota	Dothideomycetes	Pleosporales	Incertae sedis	Milospium	3	1
Fungi	Ascomycota	Dothideomycetes	Pleosporales	Incertae sedis	Vouauxiella	1	1
Fungi	Ascomycota	Dothideomycetes	Pleosporales	Mycoporaceae	Mycoporum	3	1
Fungi	Ascomycota	Dothideomycetes	Pleosporales	Naetrocymbaceae	Leptorhaphis	5	5
Fungi	Ascomycota	Dothideomycetes	Pleosporales	Naetrocymbaceae	Naetrocymbe	59	6
Fungi	Ascomycota	Dothideomycetes	Pleosporales	Naetrocymbaceae	Tomasellia	26	1
Fungi	Ascomycota	Dothideomycetes	Pleosporales	Pleomassariaceae	Peridiothelia	1	1
Fungi	Ascomycota	Dothideomycetes	Pleosporales	Pleosporaceae	Pleospora	2	2
Fungi	Ascomycota	Dothideomycetes	Pleosporales	Pyrenidiaceae	Pyrenidium	1	1
Fungi	Ascomycota	Dothideomycetes	Strigulales	Strigulaceae	Dichoporis	5	1
Fungi	Ascomycota	Dothideomycetes	Strigulales	Strigulaceae	Strigula	3	2
Fungi	Ascomycota	Dothideomycetes	Strigulales	Strigulaceae	Swinscowia	23	5
Fungi	Ascomycota	Dothideomycetes	Trypetheliales	Polycoccaceae	Clypeococcum	3	1
Fungi	Ascomycota	Dothideomycetes	Trypetheliales	Polycoccaceae	Polycoccum	5	4
Fungi	Ascomycota	Dothideomycetes	Trypetheliales	Trypetheliaceae	Mycomicrothelia	1	1
Fungi	Ascomycota	Eurotiomycetes	Chaetothyriales	Herpotrichiellaceae	Capronia	1	1
Fungi	Ascomycota	Eurotiomycetes	Chaetothyriales	Incertae sedis	Lichenodiplis	2	1
Fungi	Ascomycota	Eurotiomycetes	Mycocaliciales	Mycocaliciaceae	Chaenothecopsis	10	5
Fungi	Ascomycota	Eurotiomycetes	Mycocaliciales	Mycocaliciaceae	Mycocalicium	3	1
Fungi	Ascomycota	Eurotiomycetes	Mycocaliciales	Mycocaliciaceae	Phaeocalicium	11	2
Fungi	Ascomycota	Eurotiomycetes	Mycocaliciales	Mycocaliciaceae	Stenocybe	3	1
Fungi	Ascomycota	Eurotiomycetes	Mycocaliciales	Sphinctrinaceae	Sphinctrina	14	3
Fungi	Ascomycota	Eurotiomycetes	Pyrenulales	Pyrenulaceae	Blastodesmia	3	1
Fungi	Ascomycota	Eurotiomycetes	Pyrenulales	Pyrenulaceae	Lithothelium	8	1
Fungi	Ascomycota	Eurotiomycetes	Pyrenulales	Pyrenulaceae	Pyrenula	31	6
Fungi	Ascomycota	Eurotiomycetes	Verrucariales	Adelococcaceae	Sagediopsis	1	1
Fungi	Ascomycota	Eurotiomycetes	Verrucariales	Incertae sedis	Botryolepraria	3	1
Fungi	Ascomycota	Eurotiomycetes	Verrucariales	Verrucariaceae	Agonimia	44	4
Fungi	Ascomycota	Eurotiomycetes	Verrucariales	Verrucariaceae	Bagliettoa	152	8
Fungi	Ascomycota	Eurotiomycetes	Verrucariales	Verrucariaceae	Catapyrenium	68	10
Fungi	Ascomycota	Eurotiomycetes	Verrucariales	Verrucariaceae	Clavascidium	1	1
Fungi	Ascomycota	Eurotiomycetes	Verrucariales	Verrucariaceae	Dermatocarpon	94	7
Fungi	Ascomycota	Eurotiomycetes	Verrucariales	Verrucariaceae	Endocarpon	27	6
Fungi	Ascomycota	Eurotiomycetes	Verrucariales	Verrucariaceae	Heteroplacidium	54	4
Fungi	Ascomycota	Eurotiomycetes	Verrucariales	Verrucariaceae	Hydropunctaria	2	2
Fungi	Ascomycota	Eurotiomycetes	Verrucariales	Verrucariaceae	Merismatium	1	1
Fungi	Ascomycota	Eurotiomycetes	Verrucariales	Verrucariaceae	Moriola	1	1
Fungi	Ascomycota	Eurotiomycetes	Verrucariales	Verrucariaceae	Muellerella	34	5
Fungi	Ascomycota	Eurotiomycetes	Verrucariales	Verrucariaceae	Normandina	125	2
Fungi	Ascomycota	Eurotiomycetes	Verrucariales	Verrucariaceae	Parabagliettoa	25	3
Fungi	Ascomycota	Eurotiomycetes	Verrucariales	Verrucariaceae	Placidiopsis	4	2
Fungi	Ascomycota	Eurotiomycetes	Verrucariales	Verrucariaceae	Placocarpus	29	1
Fungi	Ascomycota	Eurotiomycetes	Verrucariales	Verrucariaceae	Placopyrenium	24	2
Fungi	Ascomycota	Eurotiomycetes	Verrucariales	Verrucariaceae	Polyblastia	48	13
Fungi	Ascomycota	Eurotiomycetes	Verrucariales	Verrucariaceae	Psoroglaena	3	2
Fungi	Ascomycota	Eurotiomycetes	Verrucariales	Verrucariaceae	Sporodictyon	1	1
Fungi	Ascomycota	Eurotiomycetes	Verrucariales	Verrucariaceae	Staurothele	45	10
Fungi	Ascomycota	Eurotiomycetes	Verrucariales	Verrucariaceae	Thelidium	57	17
Fungi	Ascomycota	Eurotiomycetes	Verrucariales	Verrucariaceae	Verrucaria	263	30
Fungi	Ascomycota	Eurotiomycetes	Verrucariales	Verrucariaceae	Verrucula	8	3
Fungi	Ascomycota	Eurotiomycetes	Verrucariales	Verrucariaceae	Verruculopsis	23	2
Fungi	Ascomycota	Incertae sedis	Incertae sedis	Incertae sedis	Intralichen	3	1
Fungi	Ascomycota	Incertae sedis	Thelocarpales	Thelocarpaceae	Sarcosagium	2	1
Fungi	Ascomycota	Incertae sedis	Thelocarpales	Thelocarpaceae	Thelocarpon	5	3
Fungi	Ascomycota	Lecanoromycetes	Acarosporales	Acarosporaceae	Acarospora	134	30
Fungi	Ascomycota	Lecanoromycetes	Acarosporales	Acarosporaceae	Eiglera	5	2
Fungi	Ascomycota	Lecanoromycetes	Acarosporales	Acarosporaceae	Glypholecia	1	1
Fungi	Ascomycota	Lecanoromycetes	Acarosporales	Acarosporaceae	Myriospora	5	2
Fungi	Ascomycota	Lecanoromycetes	Acarosporales	Acarosporaceae	Pleopsidium	21	2
Fungi	Ascomycota	Lecanoromycetes	Acarosporales	Acarosporaceae	Polysporina	9	4
Fungi	Ascomycota	Lecanoromycetes	Acarosporales	Acarosporaceae	Sarcogyne	147	10
Fungi	Ascomycota	Lecanoromycetes	Acarosporales	Acarosporaceae	Timdalia	1	1
Fungi	Ascomycota	Lecanoromycetes	Arctomiales	Arctomiaceae	Arctomia	8	1
Fungi	Ascomycota	Lecanoromycetes	Baeomycetales	Baeomycetaceae	Ainoa	5	2
Fungi	Ascomycota	Lecanoromycetes	Baeomycetales	Baeomycetaceae	Baeomyces	29	2
Fungi	Ascomycota	Lecanoromycetes	Baeomycetales	Trapeliaceae	Placynthiella	31	3
Fungi	Ascomycota	Lecanoromycetes	Baeomycetales	Trapeliaceae	Sarea	2	1
Fungi	Ascomycota	Lecanoromycetes	Baeomycetales	Trapeliaceae	Trapelia	40	5
Fungi	Ascomycota	Lecanoromycetes	Baeomycetales	Trapeliaceae	Trapeliopsis	53	5
Fungi	Ascomycota	Lecanoromycetes	Baeomycetales	Xylographaceae	Lambiella	15	1
Fungi	Ascomycota	Lecanoromycetes	Baeomycetales	Xylographaceae	Spiloma	1	1
Fungi	Ascomycota	Lecanoromycetes	Baeomycetales	Xylographaceae	Xylographa	23	2
Fungi	Ascomycota	Lecanoromycetes	Caliciales	Caliciaceae	Acolium	10	3
Fungi	Ascomycota	Lecanoromycetes	Caliciales	Caliciaceae	Amandinea	55	2
Fungi	Ascomycota	Lecanoromycetes	Caliciales	Caliciaceae	Buellia	150	24
Fungi	Ascomycota	Lecanoromycetes	Caliciales	Caliciaceae	Calicium	73	11
Fungi	Ascomycota	Lecanoromycetes	Caliciales	Caliciaceae	Cyphelium	4	1
Fungi	Ascomycota	Lecanoromycetes	Caliciales	Caliciaceae	Dimelaena	19	1
Fungi	Ascomycota	Lecanoromycetes	Caliciales	Caliciaceae	Diploicia	87	2
Fungi	Ascomycota	Lecanoromycetes	Caliciales	Caliciaceae	Diplotomma	166	8
Fungi	Ascomycota	Lecanoromycetes	Caliciales	Caliciaceae	Endohyalina	2	2
Fungi	Ascomycota	Lecanoromycetes	Caliciales	Caliciaceae	Pyxine	2	1
Fungi	Ascomycota	Lecanoromycetes	Caliciales	Caliciaceae	Tetramelas	11	6
Fungi	Ascomycota	Lecanoromycetes	Caliciales	Physciaceae	Anaptychia	142	4
Fungi	Ascomycota	Lecanoromycetes	Caliciales	Physciaceae	Coscinocladium	10	1
Fungi	Ascomycota	Lecanoromycetes	Caliciales	Physciaceae	Heterodermia	22	2
Fungi	Ascomycota	Lecanoromycetes	Caliciales	Physciaceae	Hyperphyscia	89	1
Fungi	Ascomycota	Lecanoromycetes	Caliciales	Physciaceae	Leucodermia	6	1
Fungi	Ascomycota	Lecanoromycetes	Caliciales	Physciaceae	Mischoblastia	16	2
Fungi	Ascomycota	Lecanoromycetes	Caliciales	Physciaceae	Phaeophyscia	287	12
Fungi	Ascomycota	Lecanoromycetes	Caliciales	Physciaceae	Phaeorrhiza	18	2
Fungi	Ascomycota	Lecanoromycetes	Caliciales	Physciaceae	Physcia	642	20
Fungi	Ascomycota	Lecanoromycetes	Caliciales	Physciaceae	Physciella	35	1
Fungi	Ascomycota	Lecanoromycetes	Caliciales	Physciaceae	Physconia	387	12
Fungi	Ascomycota	Lecanoromycetes	Caliciales	Physciaceae	Rinodina	337	50
Fungi	Ascomycota	Lecanoromycetes	Caliciales	Physciaceae	Rinodinella	24	2
Fungi	Ascomycota	Lecanoromycetes	Caliciales	Physciaceae	Tornabea	16	1
Fungi	Ascomycota	Lecanoromycetes	Hymeneliales	Hymeneliaceae	Eiglera	2	2
Fungi	Ascomycota	Lecanoromycetes	Hymeneliales	Hymeneliaceae	Hymenelia	44	7
Fungi	Ascomycota	Lecanoromycetes	Hymeneliales	Hymeneliaceae	Ionaspis	3	3
Fungi	Ascomycota	Lecanoromycetes	Hymeneliales	Hymeneliaceae	Tremolecia	19	1
Fungi	Ascomycota	Lecanoromycetes	Incertae sedis	Incertae sedis	Scythioria	2	1
Fungi	Ascomycota	Lecanoromycetes	Lecanorales	Aphanopsidaceae	Aphanopsis	2	1
Fungi	Ascomycota	Lecanoromycetes	Lecanorales	Biatorellaceae	Biatorella	5	3
Fungi	Ascomycota	Lecanoromycetes	Lecanorales	Biatorellaceae	Piccolia	7	1
Fungi	Ascomycota	Lecanoromycetes	Lecanorales	Carbonicolaceae	Carbonicola	2	2
Fungi	Ascomycota	Lecanoromycetes	Lecanorales	Catillariaceae	Catillaria	218	11
Fungi	Ascomycota	Lecanoromycetes	Lecanorales	Catillariaceae	Placolecis	19	1
Fungi	Ascomycota	Lecanoromycetes	Lecanorales	Catillariaceae	Solenopsora	114	8
Fungi	Ascomycota	Lecanoromycetes	Lecanorales	Cladoniaceae	Cladonia	1120	62
Fungi	Ascomycota	Lecanoromycetes	Lecanorales	Cladoniaceae	Pycnothelia	17	1
Fungi	Ascomycota	Lecanoromycetes	Lecanorales	Dactylosporaceae	Dactylospora	2	1
Fungi	Ascomycota	Lecanoromycetes	Lecanorales	Dactylosporaceae	Sclerococcum	20	9
Fungi	Ascomycota	Lecanoromycetes	Lecanorales	Haematommataceae	Haematomma	30	2
Fungi	Ascomycota	Lecanoromycetes	Lecanorales	Helocarpaceae	Helocarpon	2	1
Fungi	Ascomycota	Lecanoromycetes	Lecanorales	Incertae sedis	Aspilidea	3	1
Fungi	Ascomycota	Lecanoromycetes	Lecanorales	Incertae sedis	Biatoridium	5	1
Fungi	Ascomycota	Lecanoromycetes	Lecanorales	Incertae sedis	Ivanpisutia	1	1
Fungi	Ascomycota	Lecanoromycetes	Lecanorales	Incertae sedis	Lichenosticta	1	1
Fungi	Ascomycota	Lecanoromycetes	Lecanorales	Lecanoraceae	Bryonora	6	1
Fungi	Ascomycota	Lecanoromycetes	Lecanorales	Lecanoraceae	Carbonea	30	5
Fungi	Ascomycota	Lecanoromycetes	Lecanorales	Lecanoraceae	Clauzadeana	1	1
Fungi	Ascomycota	Lecanoromycetes	Lecanorales	Lecanoraceae	Glaucomaria	148	6
Fungi	Ascomycota	Lecanoromycetes	Lecanorales	Lecanoraceae	Lecanora	1035	72
Fungi	Ascomycota	Lecanoromycetes	Lecanorales	Lecanoraceae	Lecidella	491	20
Fungi	Ascomycota	Lecanoromycetes	Lecanorales	Lecanoraceae	Miriquidica	34	7
Fungi	Ascomycota	Lecanoromycetes	Lecanorales	Lecanoraceae	Myriolecis	175	16
Fungi	Ascomycota	Lecanoromycetes	Lecanorales	Lecanoraceae	Myrionora	1	1
Fungi	Ascomycota	Lecanoromycetes	Lecanorales	Lecanoraceae	Omphalodina	33	2
Fungi	Ascomycota	Lecanoromycetes	Lecanorales	Lecanoraceae	Protoparmeliopsis	150	10
Fungi	Ascomycota	Lecanoromycetes	Lecanorales	Lecanoraceae	Psorinia	7	1
Fungi	Ascomycota	Lecanoromycetes	Lecanorales	Lecanoraceae	Pyrrhospora	23	1
Fungi	Ascomycota	Lecanoromycetes	Lecanorales	Lecanoraceae	Rhizoplaca	8	1
Fungi	Ascomycota	Lecanoromycetes	Lecanorales	Lecanoraceae	Straminella	13	2
Fungi	Ascomycota	Lecanoromycetes	Lecanorales	Lecanoraceae	Traponora	5	1
Fungi	Ascomycota	Lecanoromycetes	Lecanorales	Parmeliaceae	Alectoria	24	2
Fungi	Ascomycota	Lecanoromycetes	Lecanorales	Parmeliaceae	Allantoparmelia	5	1
Fungi	Ascomycota	Lecanoromycetes	Lecanorales	Parmeliaceae	Allocetraria	7	1
Fungi	Ascomycota	Lecanoromycetes	Lecanorales	Parmeliaceae	Brodoa	24	1
Fungi	Ascomycota	Lecanoromycetes	Lecanorales	Parmeliaceae	Bryoria	74	5
Fungi	Ascomycota	Lecanoromycetes	Lecanorales	Parmeliaceae	Cetraria	143	7
Fungi	Ascomycota	Lecanoromycetes	Lecanorales	Parmeliaceae	Cetrelia	22	3
Fungi	Ascomycota	Lecanoromycetes	Lecanorales	Parmeliaceae	Cornicularia	26	1
Fungi	Ascomycota	Lecanoromycetes	Lecanorales	Parmeliaceae	Crespoa	4	1
Fungi	Ascomycota	Lecanoromycetes	Lecanorales	Parmeliaceae	Dolichousnea	3	1
Fungi	Ascomycota	Lecanoromycetes	Lecanorales	Parmeliaceae	Evernia	159	4
Fungi	Ascomycota	Lecanoromycetes	Lecanorales	Parmeliaceae	Flavoparmelia	222	2
Fungi	Ascomycota	Lecanoromycetes	Lecanorales	Parmeliaceae	Flavopunctelia	7	1
Fungi	Ascomycota	Lecanoromycetes	Lecanorales	Parmeliaceae	Gowardia	4	1
Fungi	Ascomycota	Lecanoromycetes	Lecanorales	Parmeliaceae	Hypogymnia	165	6
Fungi	Ascomycota	Lecanoromycetes	Lecanorales	Parmeliaceae	Hypotrachyna	11	4
Fungi	Ascomycota	Lecanoromycetes	Lecanorales	Parmeliaceae	Imshaugia	14	1
Fungi	Ascomycota	Lecanoromycetes	Lecanorales	Parmeliaceae	Letharia	24	1
Fungi	Ascomycota	Lecanoromycetes	Lecanorales	Parmeliaceae	Lethariella	34	1
Fungi	Ascomycota	Lecanoromycetes	Lecanorales	Parmeliaceae	Melanelia	26	2
Fungi	Ascomycota	Lecanoromycetes	Lecanorales	Parmeliaceae	Melanelixia	282	6
Fungi	Ascomycota	Lecanoromycetes	Lecanorales	Parmeliaceae	Melanohalea	137	5
Fungi	Ascomycota	Lecanoromycetes	Lecanorales	Parmeliaceae	Menegazzia	12	2
Fungi	Ascomycota	Lecanoromycetes	Lecanorales	Parmeliaceae	Montanelia	3	2
Fungi	Ascomycota	Lecanoromycetes	Lecanorales	Parmeliaceae	Nephromopsis	59	3
Fungi	Ascomycota	Lecanoromycetes	Lecanorales	Parmeliaceae	Parmelia	319	6
Fungi	Ascomycota	Lecanoromycetes	Lecanorales	Parmeliaceae	Parmelina	256	4
Fungi	Ascomycota	Lecanoromycetes	Lecanorales	Parmeliaceae	Parmelinopsis	5	1
Fungi	Ascomycota	Lecanoromycetes	Lecanorales	Parmeliaceae	Parmeliopsis	59	2
Fungi	Ascomycota	Lecanoromycetes	Lecanorales	Parmeliaceae	Parmotrema	153	9
Fungi	Ascomycota	Lecanoromycetes	Lecanorales	Parmeliaceae	Phacopsis	3	1
Fungi	Ascomycota	Lecanoromycetes	Lecanorales	Parmeliaceae	Platismatia	48	1
Fungi	Ascomycota	Lecanoromycetes	Lecanorales	Parmeliaceae	Pleurosticta	115	1
Fungi	Ascomycota	Lecanoromycetes	Lecanorales	Parmeliaceae	Protoparmelia	64	7
Fungi	Ascomycota	Lecanoromycetes	Lecanorales	Parmeliaceae	Pseudephebe	26	2
Fungi	Ascomycota	Lecanoromycetes	Lecanorales	Parmeliaceae	Pseudevernia	134	2
Fungi	Ascomycota	Lecanoromycetes	Lecanorales	Parmeliaceae	Punctelia	122	6
Fungi	Ascomycota	Lecanoromycetes	Lecanorales	Parmeliaceae	Tuckneraria	10	1
Fungi	Ascomycota	Lecanoromycetes	Lecanorales	Parmeliaceae	Usnea	71	13
Fungi	Ascomycota	Lecanoromycetes	Lecanorales	Parmeliaceae	Usnocetraria	3	1
Fungi	Ascomycota	Lecanoromycetes	Lecanorales	Parmeliaceae	Vulpicida	52	2
Fungi	Ascomycota	Lecanoromycetes	Lecanorales	Parmeliaceae	Xanthoparmelia	183	11
Fungi	Ascomycota	Lecanoromycetes	Lecanorales	Pilocarpaceae	Byssoloma	8	3
Fungi	Ascomycota	Lecanoromycetes	Lecanorales	Pilocarpaceae	Fellhanera	7	3
Fungi	Ascomycota	Lecanoromycetes	Lecanorales	Pilocarpaceae	Fellhaneropsis	1	1
Fungi	Ascomycota	Lecanoromycetes	Lecanorales	Pilocarpaceae	Micarea	63	11
Fungi	Ascomycota	Lecanoromycetes	Lecanorales	Pilocarpaceae	Scutula	3	3
Fungi	Ascomycota	Lecanoromycetes	Lecanorales	Psilolechiaceae	Psilolechia	11	2
Fungi	Ascomycota	Lecanoromycetes	Lecanorales	Psoraceae	Brianaria	4	2
Fungi	Ascomycota	Lecanoromycetes	Lecanorales	Psoraceae	Glyphopeltis	3	1
Fungi	Ascomycota	Lecanoromycetes	Lecanorales	Psoraceae	Protoblastenia	158	10
Fungi	Ascomycota	Lecanoromycetes	Lecanorales	Psoraceae	Protomicarea	7	2
Fungi	Ascomycota	Lecanoromycetes	Lecanorales	Psoraceae	Psora	101	6
Fungi	Ascomycota	Lecanoromycetes	Lecanorales	Psoraceae	Psorula	1	1
Fungi	Ascomycota	Lecanoromycetes	Lecanorales	Ramalinaceae	Adelolecia	4	2
Fungi	Ascomycota	Lecanoromycetes	Lecanorales	Ramalinaceae	Bacidia	197	18
Fungi	Ascomycota	Lecanoromycetes	Lecanorales	Ramalinaceae	Bacidina	3	3
Fungi	Ascomycota	Lecanoromycetes	Lecanorales	Ramalinaceae	Bellicidia	4	1
Fungi	Ascomycota	Lecanoromycetes	Lecanorales	Ramalinaceae	Biatora	33	9
Fungi	Ascomycota	Lecanoromycetes	Lecanorales	Ramalinaceae	Bilimbia	117	5
Fungi	Ascomycota	Lecanoromycetes	Lecanorales	Ramalinaceae	Catinaria	10	1
Fungi	Ascomycota	Lecanoromycetes	Lecanorales	Ramalinaceae	Cliostomum	6	2
Fungi	Ascomycota	Lecanoromycetes	Lecanorales	Ramalinaceae	Frutidella	7	2
Fungi	Ascomycota	Lecanoromycetes	Lecanorales	Ramalinaceae	Japewia	3	1
Fungi	Ascomycota	Lecanoromycetes	Lecanorales	Ramalinaceae	Kiliasia	11	3
Fungi	Ascomycota	Lecanoromycetes	Lecanorales	Ramalinaceae	Lecania	212	21
Fungi	Ascomycota	Lecanoromycetes	Lecanorales	Ramalinaceae	Megalaria	13	2
Fungi	Ascomycota	Lecanoromycetes	Lecanorales	Ramalinaceae	Niebla	7	2
Fungi	Ascomycota	Lecanoromycetes	Lecanorales	Ramalinaceae	Polyozosia	217	7
Fungi	Ascomycota	Lecanoromycetes	Lecanorales	Ramalinaceae	Ramalina	701	31
Fungi	Ascomycota	Lecanoromycetes	Lecanorales	Ramalinaceae	Thalloidima	138	7
Fungi	Ascomycota	Lecanoromycetes	Lecanorales	Ramalinaceae	Toninia	99	15
Fungi	Ascomycota	Lecanoromycetes	Lecanorales	Ramalinaceae	Toniniopsis	58	5
Fungi	Ascomycota	Lecanoromycetes	Lecanorales	Ramboldiaceae	Ramboldia	2	1
Fungi	Ascomycota	Lecanoromycetes	Lecanorales	Sarrameanaceae	Loxospora	3	2
Fungi	Ascomycota	Lecanoromycetes	Lecanorales	Scoliciosporaceae	Scoliciosporum	82	8
Fungi	Ascomycota	Lecanoromycetes	Lecanorales	Sphaerophoraceae	Sphaerophorus	12	2
Fungi	Ascomycota	Lecanoromycetes	Lecanorales	Stereocaulaceae	Hertelidea	1	1
Fungi	Ascomycota	Lecanoromycetes	Lecanorales	Stereocaulaceae	Lepraria	280	21
Fungi	Ascomycota	Lecanoromycetes	Lecanorales	Stereocaulaceae	Squamarina	188	9
Fungi	Ascomycota	Lecanoromycetes	Lecanorales	Stereocaulaceae	Stereocaulon	39	8
Fungi	Ascomycota	Lecanoromycetes	Lecanorales	Strangosporaceae	Strangospora	4	2
Fungi	Ascomycota	Lecanoromycetes	Lecanorales	Tephromelataceae	Calvitimela	23	2
Fungi	Ascomycota	Lecanoromycetes	Lecanorales	Tephromelataceae	Mycoblastus	1	1
Fungi	Ascomycota	Lecanoromycetes	Lecanorales	Tephromelataceae	Tephromela	581	5
Fungi	Ascomycota	Lecanoromycetes	Lecideales	Lecideaceae	Bellemerea	20	5
Fungi	Ascomycota	Lecanoromycetes	Lecideales	Lecideaceae	Bryobilimbia	39	3
Fungi	Ascomycota	Lecanoromycetes	Lecideales	Lecideaceae	Cecidonia	2	1
Fungi	Ascomycota	Lecanoromycetes	Lecideales	Lecideaceae	Clauzadea	117	4
Fungi	Ascomycota	Lecanoromycetes	Lecideales	Lecideaceae	Farnoldia	47	6
Fungi	Ascomycota	Lecanoromycetes	Lecideales	Lecideaceae	Immersaria	12	2
Fungi	Ascomycota	Lecanoromycetes	Lecideales	Lecideaceae	Koerberiella	1	1
Fungi	Ascomycota	Lecanoromycetes	Lecideales	Lecideaceae	Lecidea	191	28
Fungi	Ascomycota	Lecanoromycetes	Lecideales	Lecideaceae	Lecidoma	25	1
Fungi	Ascomycota	Lecanoromycetes	Lecideales	Lecideaceae	Porpidia	111	10
Fungi	Ascomycota	Lecanoromycetes	Lecideales	Lecideaceae	Romjularia	47	1
Fungi	Ascomycota	Lecanoromycetes	Lecideales	Lecideaceae	Stenhammarella	12	1
Fungi	Ascomycota	Lecanoromycetes	Lecideales	Lopadiaceae	Lopadium	4	2
Fungi	Ascomycota	Lecanoromycetes	Lecideales	Porpidiaceae	Porpidinia	8	1
Fungi	Ascomycota	Lecanoromycetes	Ostropales	Coenogoniaceae	Coenogonium	50	2
Fungi	Ascomycota	Lecanoromycetes	Ostropales	Gomphillaceae	Diploschistella	2	1
Fungi	Ascomycota	Lecanoromycetes	Ostropales	Gomphillaceae	Gyalectidium	2	1
Fungi	Ascomycota	Lecanoromycetes	Ostropales	Gomphillaceae	Gyalidea	3	2
Fungi	Ascomycota	Lecanoromycetes	Ostropales	Gomphillaceae	Gyalideopsis	1	1
Fungi	Ascomycota	Lecanoromycetes	Ostropales	Graphidaceae	Diploschistes	155	8
Fungi	Ascomycota	Lecanoromycetes	Ostropales	Graphidaceae	Graphis	57	2
Fungi	Ascomycota	Lecanoromycetes	Ostropales	Graphidaceae	Phaeographis	2	2
Fungi	Ascomycota	Lecanoromycetes	Ostropales	Graphidaceae	Thelotrema	9	1
Fungi	Ascomycota	Lecanoromycetes	Ostropales	Graphidaceae	Xalocoa	19	1
Fungi	Ascomycota	Lecanoromycetes	Ostropales	Gyalectaceae	Gyalecta	145	17
Fungi	Ascomycota	Lecanoromycetes	Ostropales	Gyalectaceae	Pachyphiale	21	2
Fungi	Ascomycota	Lecanoromycetes	Ostropales	Gyalectaceae	Ramonia	8	5
Fungi	Ascomycota	Lecanoromycetes	Ostropales	Incertae sedis	Anzina	2	1
Fungi	Ascomycota	Lecanoromycetes	Ostropales	Phlyctidaceae	Phlyctis	112	2
Fungi	Ascomycota	Lecanoromycetes	Ostropales	Porinaceae	Porina	35	11
Fungi	Ascomycota	Lecanoromycetes	Ostropales	Porinaceae	Pseudosagedia	107	7
Fungi	Ascomycota	Lecanoromycetes	Ostropales	Porinaceae	Segestria	7	1
Fungi	Ascomycota	Lecanoromycetes	Ostropales	Porinaceae	Zamenhofia	4	1
Fungi	Ascomycota	Lecanoromycetes	Ostropales	Protothelenellaceae	Protothelenella	11	4
Fungi	Ascomycota	Lecanoromycetes	Ostropales	Sagiolechiaceae	Sagiolechia	8	1
Fungi	Ascomycota	Lecanoromycetes	Ostropales	Stictidaceae	Cryptodiscus	1	1
Fungi	Ascomycota	Lecanoromycetes	Ostropales	Stictidaceae	Ingvariella	15	1
Fungi	Ascomycota	Lecanoromycetes	Ostropales	Stictidaceae	Petractis	55	2
Fungi	Ascomycota	Lecanoromycetes	Ostropales	Stictidaceae	Thelopsis	25	2
Fungi	Ascomycota	Lecanoromycetes	Ostropales	Stictidaceae	Topelia	19	2
Fungi	Ascomycota	Lecanoromycetes	Ostropales	Thelenellaceae	Julella	3	1
Fungi	Ascomycota	Lecanoromycetes	Ostropales	Thelenellaceae	Polyblastiopsis	4	1
Fungi	Ascomycota	Lecanoromycetes	Ostropales	Thelenellaceae	Thelenella	33	4
Fungi	Ascomycota	Lecanoromycetes	Peltigerales	Coccocarpiaceae	Spilonema	2	1
Fungi	Ascomycota	Lecanoromycetes	Peltigerales	Collemataceae	Blennothallia	13	1
Fungi	Ascomycota	Lecanoromycetes	Peltigerales	Collemataceae	Callome	16	1
Fungi	Ascomycota	Lecanoromycetes	Peltigerales	Collemataceae	Collema	165	6
Fungi	Ascomycota	Lecanoromycetes	Peltigerales	Collemataceae	Enchylium	151	7
Fungi	Ascomycota	Lecanoromycetes	Peltigerales	Collemataceae	Lathagrium	184	5
Fungi	Ascomycota	Lecanoromycetes	Peltigerales	Collemataceae	Leptogium	78	9
Fungi	Ascomycota	Lecanoromycetes	Peltigerales	Collemataceae	Pseudoleptogium	6	1
Fungi	Ascomycota	Lecanoromycetes	Peltigerales	Collemataceae	Rostania	8	2
Fungi	Ascomycota	Lecanoromycetes	Peltigerales	Collemataceae	Scytinium	243	17
Fungi	Ascomycota	Lecanoromycetes	Peltigerales	Koerberiaceae	Koerberia	9	1
Fungi	Ascomycota	Lecanoromycetes	Peltigerales	Koerberiaceae	Tingiopsidium	3	1
Fungi	Ascomycota	Lecanoromycetes	Peltigerales	Lobariaceae	Lobaria	79	2
Fungi	Ascomycota	Lecanoromycetes	Peltigerales	Lobariaceae	Lobarina	19	1
Fungi	Ascomycota	Lecanoromycetes	Peltigerales	Lobariaceae	Ricasolia	53	3
Fungi	Ascomycota	Lecanoromycetes	Peltigerales	Lobariaceae	Sticta	10	4
Fungi	Ascomycota	Lecanoromycetes	Peltigerales	Massalongiaceae	Leptochidium	13	1
Fungi	Ascomycota	Lecanoromycetes	Peltigerales	Massalongiaceae	Massalongia	2	1
Fungi	Ascomycota	Lecanoromycetes	Peltigerales	Massalongiaceae	Polychidium	2	1
Fungi	Ascomycota	Lecanoromycetes	Peltigerales	Nephromataceae	Nephroma	107	6
Fungi	Ascomycota	Lecanoromycetes	Peltigerales	Pannariaceae	Fuscopannaria	79	6
Fungi	Ascomycota	Lecanoromycetes	Peltigerales	Pannariaceae	Pannaria	22	4
Fungi	Ascomycota	Lecanoromycetes	Peltigerales	Pannariaceae	Parmeliella	28	2
Fungi	Ascomycota	Lecanoromycetes	Peltigerales	Pannariaceae	Pectenia	42	1
Fungi	Ascomycota	Lecanoromycetes	Peltigerales	Pannariaceae	Protopannaria	20	1
Fungi	Ascomycota	Lecanoromycetes	Peltigerales	Pannariaceae	Psoroma	11	1
Fungi	Ascomycota	Lecanoromycetes	Peltigerales	Pannariaceae	Staurolemma	9	1
Fungi	Ascomycota	Lecanoromycetes	Peltigerales	Peltigeraceae	Peltigera	346	19
Fungi	Ascomycota	Lecanoromycetes	Peltigerales	Peltigeraceae	Solorina	80	5
Fungi	Ascomycota	Lecanoromycetes	Peltigerales	Placynthiaceae	Placynthium	121	10
Fungi	Ascomycota	Lecanoromycetes	Peltigerales	Vahliellaceae	Vahliella	11	2
Fungi	Ascomycota	Lecanoromycetes	Pertusariales	Icmadophilaceae	Dibaeis	15	1
Fungi	Ascomycota	Lecanoromycetes	Pertusariales	Icmadophilaceae	Icmadophila	22	1
Fungi	Ascomycota	Lecanoromycetes	Pertusariales	Icmadophilaceae	Thamnolia	38	2
Fungi	Ascomycota	Lecanoromycetes	Pertusariales	Megasporaceae	Aspicilia	114	12
Fungi	Ascomycota	Lecanoromycetes	Pertusariales	Megasporaceae	Aspiciliella	11	1
Fungi	Ascomycota	Lecanoromycetes	Pertusariales	Megasporaceae	Circinaria	192	7
Fungi	Ascomycota	Lecanoromycetes	Pertusariales	Megasporaceae	Lobothallia	139	8
Fungi	Ascomycota	Lecanoromycetes	Pertusariales	Megasporaceae	Megaspora	53	2
Fungi	Ascomycota	Lecanoromycetes	Pertusariales	Megasporaceae	Oxneriaria	6	3
Fungi	Ascomycota	Lecanoromycetes	Pertusariales	Megasporaceae	Sagedia	2	2
Fungi	Ascomycota	Lecanoromycetes	Pertusariales	Microcaliciaceae	Microcalicium	5	2
Fungi	Ascomycota	Lecanoromycetes	Pertusariales	Ochrolechiaceae	Ochrolechia	242	17
Fungi	Ascomycota	Lecanoromycetes	Pertusariales	Ochrolechiaceae	Varicellaria	63	3
Fungi	Ascomycota	Lecanoromycetes	Pertusariales	Pertusariaceae	Lepra	299	15
Fungi	Ascomycota	Lecanoromycetes	Pertusariales	Pertusariaceae	Pertusaria	369	24
Fungi	Ascomycota	Lecanoromycetes	Pertusariales	Pertusariaceae	Verseghya	4	1
Fungi	Ascomycota	Lecanoromycetes	Rhizocarpales	Rhizocarpaceae	Catolechia	3	1
Fungi	Ascomycota	Lecanoromycetes	Rhizocarpales	Rhizocarpaceae	Epilichen	3	1
Fungi	Ascomycota	Lecanoromycetes	Rhizocarpales	Rhizocarpaceae	Poeltinula	1	1
Fungi	Ascomycota	Lecanoromycetes	Rhizocarpales	Rhizocarpaceae	Rhizocarpon	251	41
Fungi	Ascomycota	Lecanoromycetes	Rhizocarpales	Sporastatiaceae	Sporastatia	29	2
Fungi	Ascomycota	Lecanoromycetes	Schaereriales	Schaereriaceae	Schaereria	9	1
Fungi	Ascomycota	Lecanoromycetes	Teloschistales	Leprocaulaceae	Leprocaulon	23	1
Fungi	Ascomycota	Lecanoromycetes	Teloschistales	Teloschistaceae	Athallia	205	8
Fungi	Ascomycota	Lecanoromycetes	Teloschistales	Teloschistaceae	Blastenia	154	9
Fungi	Ascomycota	Lecanoromycetes	Teloschistales	Teloschistaceae	Bryoplaca	19	3
Fungi	Ascomycota	Lecanoromycetes	Teloschistales	Teloschistaceae	Calogaya	113	9
Fungi	Ascomycota	Lecanoromycetes	Teloschistales	Teloschistaceae	Caloplaca	604	49
Fungi	Ascomycota	Lecanoromycetes	Teloschistales	Teloschistaceae	Cephalophysis	2	1
Fungi	Ascomycota	Lecanoromycetes	Teloschistales	Teloschistaceae	Cerothallia	3	1
Fungi	Ascomycota	Lecanoromycetes	Teloschistales	Teloschistaceae	Coppinsiella	27	1
Fungi	Ascomycota	Lecanoromycetes	Teloschistales	Teloschistaceae	Flavoplaca	234	13
Fungi	Ascomycota	Lecanoromycetes	Teloschistales	Teloschistaceae	Fulgensia	13	1
Fungi	Ascomycota	Lecanoromycetes	Teloschistales	Teloschistaceae	Gallowayella	16	1
Fungi	Ascomycota	Lecanoromycetes	Teloschistales	Teloschistaceae	Gyalolechia	211	9
Fungi	Ascomycota	Lecanoromycetes	Teloschistales	Teloschistaceae	Huneckia	10	1
Fungi	Ascomycota	Lecanoromycetes	Teloschistales	Teloschistaceae	Leproplaca	84	5
Fungi	Ascomycota	Lecanoromycetes	Teloschistales	Teloschistaceae	Martinjahnsia	3	1
Fungi	Ascomycota	Lecanoromycetes	Teloschistales	Teloschistaceae	Oxneria	16	1
Fungi	Ascomycota	Lecanoromycetes	Teloschistales	Teloschistaceae	Pachypeltis	3	2
Fungi	Ascomycota	Lecanoromycetes	Teloschistales	Teloschistaceae	Parvoplaca	20	2
Fungi	Ascomycota	Lecanoromycetes	Teloschistales	Teloschistaceae	Polycauliona	28	2
Fungi	Ascomycota	Lecanoromycetes	Teloschistales	Teloschistaceae	Pyrenodesmia	457	7
Fungi	Ascomycota	Lecanoromycetes	Teloschistales	Teloschistaceae	Rufoplaca	27	3
Fungi	Ascomycota	Lecanoromycetes	Teloschistales	Teloschistaceae	Rusavskia	17	1
Fungi	Ascomycota	Lecanoromycetes	Teloschistales	Teloschistaceae	Seawardiella	9	1
Fungi	Ascomycota	Lecanoromycetes	Teloschistales	Teloschistaceae	Seirophora	13	1
Fungi	Ascomycota	Lecanoromycetes	Teloschistales	Teloschistaceae	Solitaria	5	1
Fungi	Ascomycota	Lecanoromycetes	Teloschistales	Teloschistaceae	Squamulea	11	1
Fungi	Ascomycota	Lecanoromycetes	Teloschistales	Teloschistaceae	Teloschistes	13	2
Fungi	Ascomycota	Lecanoromycetes	Teloschistales	Teloschistaceae	Usnochroma	3	1
Fungi	Ascomycota	Lecanoromycetes	Teloschistales	Teloschistaceae	Variospora	240	9
Fungi	Ascomycota	Lecanoromycetes	Teloschistales	Teloschistaceae	Xanthaptychia	13	1
Fungi	Ascomycota	Lecanoromycetes	Teloschistales	Teloschistaceae	Xanthocarpia	70	6
Fungi	Ascomycota	Lecanoromycetes	Teloschistales	Teloschistaceae	Xanthoria	320	8
Fungi	Ascomycota	Lecanoromycetes	Umbilicariales	Arthrorhaphidaceae	Arthrorhaphis	19	2
Fungi	Ascomycota	Lecanoromycetes	Umbilicariales	Fuscideaceae	Fuscidea	32	7
Fungi	Ascomycota	Lecanoromycetes	Umbilicariales	Fuscideaceae	Maronea	2	1
Fungi	Ascomycota	Lecanoromycetes	Umbilicariales	Fuscideaceae	Orphniospora	10	2
Fungi	Ascomycota	Lecanoromycetes	Umbilicariales	Ophioparmaceae	Hypocenomyce	30	2
Fungi	Ascomycota	Lecanoromycetes	Umbilicariales	Ophioparmaceae	Ophioparma	13	1
Fungi	Ascomycota	Lecanoromycetes	Umbilicariales	Umbilicariaceae	Lasallia	43	2
Fungi	Ascomycota	Lecanoromycetes	Umbilicariales	Umbilicariaceae	Umbilicaria	202	24
Fungi	Ascomycota	Lecanoromycetes	Umbilicariales	Umbilicariaceae	Xylopsora	3	2
Fungi	Ascomycota	Leotiomycetes	Helotiales	Dermateaceae	Naevia	27	2
Fungi	Ascomycota	Leotiomycetes	Helotiales	Incertae sedis	Coniothecium	1	1
Fungi	Ascomycota	Leotiomycetes	Helotiales	Tympanidaceae	Dendrostilbella	1	1
Fungi	Ascomycota	Leotiomycetes	Lichinodiales	Lichinodiaceae	Mniaecia	2	1
Fungi	Ascomycota	Lichinomycetes	Lichinales	Gloeoheppiaceae	Gloeoheppia	1	1
Fungi	Ascomycota	Lichinomycetes	Lichinales	Lichinaceae	Anema	34	6
Fungi	Ascomycota	Lichinomycetes	Lichinales	Lichinaceae	Cryptothele	1	1
Fungi	Ascomycota	Lichinomycetes	Lichinales	Lichinaceae	Ephebe	5	1
Fungi	Ascomycota	Lichinomycetes	Lichinales	Lichinaceae	Gonohymenia	2	1
Fungi	Ascomycota	Lichinomycetes	Lichinales	Lichinaceae	Harpidium	1	1
Fungi	Ascomycota	Lichinomycetes	Lichinales	Lichinaceae	Heppia	12	3
Fungi	Ascomycota	Lichinomycetes	Lichinales	Lichinaceae	Lempholemma	13	5
Fungi	Ascomycota	Lichinomycetes	Lichinales	Lichinaceae	Lichina	2	1
Fungi	Ascomycota	Lichinomycetes	Lichinales	Lichinaceae	Lichinella	14	5
Fungi	Ascomycota	Lichinomycetes	Lichinales	Lichinaceae	Paulia	13	2
Fungi	Ascomycota	Lichinomycetes	Lichinales	Lichinaceae	Peccania	10	2
Fungi	Ascomycota	Lichinomycetes	Lichinales	Lichinaceae	Phylliscum	1	1
Fungi	Ascomycota	Lichinomycetes	Lichinales	Lichinaceae	Porocyphus	1	1
Fungi	Ascomycota	Lichinomycetes	Lichinales	Lichinaceae	Psorotichia	16	4
Fungi	Ascomycota	Lichinomycetes	Lichinales	Lichinaceae	Pterygiopsis	15	2
Fungi	Ascomycota	Lichinomycetes	Lichinales	Lichinaceae	Pyrenocarpon	5	2
Fungi	Ascomycota	Lichinomycetes	Lichinales	Lichinaceae	Pyrenopsis	2	1
Fungi	Ascomycota	Lichinomycetes	Lichinales	Lichinaceae	Synalissa	27	1
Fungi	Ascomycota	Lichinomycetes	Lichinales	Lichinaceae	Thallinocarpon	12	1
Fungi	Ascomycota	Lichinomycetes	Lichinales	Lichinaceae	Thyrea	14	3
Fungi	Ascomycota	Lichinomycetes	Lichinales	Peltulaceae	Peltula	21	5
Fungi	Ascomycota	Sordariomycetes	Coronophorales	Nitschkiaceae	Rhagadostoma	2	1
Fungi	Ascomycota	Sordariomycetes	Hypocreales	Bionectriaceae	Nectriopsis	1	1
Fungi	Ascomycota	Sordariomycetes	Hypocreales	Bionectriaceae	Paranectria	2	1
Fungi	Ascomycota	Sordariomycetes	Hypocreales	Incertae sedis	Illosporium	1	1
Fungi	Ascomycota	Sordariomycetes	Hypocreales	Nectriaceae	Nectria	1	1
Fungi	Ascomycota	Sordariomycetes	Hypocreales	Niessliaceae	Niesslia	4	1
Fungi	Ascomycota	Sordariomycetes	Incertae sedis	Incertae sedis	Sarcopyrenia	1	1
Fungi	Ascomycota	Sordariomycetes	Xylariales	Leptosilliaceae	Leptosillia	1	1
Fungi	Basidiomycota	Agaricomycetes	Agaricales	Hygrophoraceae	Lichenomphalia	4	2
Fungi	Basidiomycota	Agaricomycetes	Cantharellales	Cantharellaceae	Multiclavula	1	1
Fungi	Incertae sedis	Incertae sedis	Incertae sedis	Incertae sedis	Incertae sedis	50	5
